# Supplementary material for: Development of SPR Imaging-Impedance Sensor for Multi-Parametric Living Cell Analysis
Source: Sensors (Basel). 2019 May 3;19(9):2067. doi: 10.3390/s19092067 (PMC6539035; doi:10.3390/s19092067)
Supplement: Supplementary file 1 [file sensors-19-02067-s001.zip]

Archive with 2 entries (1 files):
- sensors-472204-SI/
- sensors-472204-SI/sensors-472204-SI.mp4
